# Supplementary material for: Modelling of Immune Checkpoint Network Explains Synergistic Effects of Combined Immune Checkpoint Inhibitor Therapy and the Impact of Cytokines in Patient Response
Source: Cancers (Basel). 2020 Dec 2;12(12):3600. doi: 10.3390/cancers12123600 (PMC7761568; doi:10.3390/cancers12123600)
Supplement: Supplementary file 1 [file cancers-12-03600-s001.zip]

Archive with 6 entries (4 files):
- cancers-999125-supple-R3/
- cancers-999125-supple-R3/Suppl/
- cancers-999125-supple-R3/Suppl/FigS1.pdf
- cancers-999125-supple-R3/Suppl/FigS2.pdf
- cancers-999125-supple-R3/Suppl/Supp_Mat_model_description.docx
- cancers-999125-supple-R3/Suppl/TableS1.xlsx
