# Supplementary material for: Modelling of Immune Checkpoint Network Explains Synergistic Effects of Combined Immune Checkpoint Inhibitor Therapy and the Impact of Cytokines in Patient Response
Source: Cancers (Basel). 2020 Dec 2;12(12):3600. doi: 10.3390/cancers12123600 (PMC7761568; doi:10.3390/cancers12123600)
Supplement: Supplementary file 1 [file cancers-12-03600-s001.zip › cancers-999125-supple-R3/Suppl/TableS1.xlsx]

## Sheet: Sheet1
	Model prediction	Genes	Pre-Responders	Pre-Nonresponders	log2 fold-change
	R vs PRE		(n=22)	(n=19)	(PRE-R vs PRE-NR)
Target receptor	+	PDCD1 (PD1)	0,055813587	-1,512558391	1,568371978
And its ligands		PDCD1LG2 (PD1L2)
		CD274 (PD1L1)	2,393655096	1,070851273	1,322803823
Other inhibiting checkpoints	-	TIGIT	0,521852781	-0,825806405	1,347659187
and their ligands		PVR (TIGIT/CD226LG)
		NECTIN2(TIGIT/CD226LG)
		NECTIN3 (TIGITLG)
		LAG3	1,401814935	0,080500414	1,32131452
		CLEC4G (LAG3LG)
		TIM3
		LGALS9 (TIM3LG)
		CEACAM1 ( TIM3LG)
		HMGB1 ( TIM3LG)
		CTLA4
		CD80 ( CTLA4/CD28LG)
		CD86 (CTLA4/CD28LG)
Activating checkpoints	+	ICOS	1,357126398	0,158714619	1,198411778
and their ligands (without TNRFs)		ICOSLG
		CD28
		CD226
TNFRs and their ligands	+	CD40 (TNFRs)
		TNFRSF14
		CD27 (TNFRs)
		TNFRSF25
		TNFRSF4
		TNFRSF9	1,104455376	-0,744020126	1,848475502
		TNFRSF18
		CD40LG
		TNFSF14
		LTA ( CD27LG)
		CD70 (CD27LG)
		TNFSF15
		TNFSF4
		TNFSF18
		TNFSF9
Transcription factors	+	TBX21 (Tbet)	0,159949732	-1,507983701	1,667933433
	-	FOXP3
		FOXO1
IFNG signalling	+	IFNG	-0,90648518	-2,969904837	2,063419657
		IFNGR1
		IFNGR2
		STAT1	6,821145405	6,299007142	0,522138262
IL12 signalling	+	IL12A
		IL12B
		IL12RB1	2,537037189	1,136727441	1,400309747
		IL12RB12
		STAT4	3,399153164	2,677038721	0,722114443
IL27	?	IL27
		EBI3
		IL27RA
		IL6ST
		STAT1	6,821145405	6,299007142	0,522138262
		STAT3
TGFB	No effect	TGFB1
		TGFB2
		TGFB3
		TGFBR1
		TGFBR2
		SMAD3
		SMAD2
